# Supplementary material for: Association Between the Spheno-Occipital Synchondrosis and Mandibular Condyle Periphery Maturation in Relation to Chronological Age
Source: Dent J (Basel). 2026 May 14;14(5):298. doi: 10.3390/dj14050298 (PMC13205414; doi:10.3390/dj14050298)
Supplement: Supplementary file 1 [file dentistry-14-00298-s001.zip]

Archive with 1 entries (1 files):
- dentistry-4245932-supplementary.pdf
